# Supplementary material for: Prevalence and Sociodemographic Predictors of Mental Health in a Representative Sample of Young Adults from Germany, Israel, Poland, and Slovenia: A Longitudinal Study during the COVID-19 Pandemic
Source: Int J Environ Res Public Health. 2022 Jan 25;19(3):1334. doi: 10.3390/ijerph19031334 (PMC8835083; doi:10.3390/ijerph19031334)
Supplement: Supplementary file 1 [file ijerph-19-01334-s001.zip]

Archive with 1 entries (1 files):
- ijerph-1552771-supplementary.pdf
